# Supplementary material for: JAG1 Intracellular Domain Enhances AR Expression and Signaling and Promotes Stem-like Properties in Prostate Cancer Cells
Source: Cancers (Basel). 2022 Nov 21;14(22):5714. doi: 10.3390/cancers14225714 (PMC9688638; doi:10.3390/cancers14225714)
Supplement: Supplementary file 1 [file cancers-14-05714-s001.zip]

Archive with 1 entries (1 files):
- cancers-1927011-supplementary.pdf
